# Supplementary material for: Effect of Stress Signals and Ib-rolB/C Overexpression on Secondary Metabolite Biosynthesis in Cell Cultures of Ipomoea batatas
Source: Int J Mol Sci. 2022 Dec 1;23(23):15100. doi: 10.3390/ijms232315100 (PMC9740395; doi:10.3390/ijms232315100)
Supplement: Supplementary file 1 [file ijms-23-15100-s001.zip]

Archive with 1 entries (1 files):
- ijms-2033802-supplementary.pdf
